# Supplementary material for: Tourette Syndrome research highlights 2014
Source: F1000Res. 2015 Jul 14;4:69. Originally published 2015 Mar 16. [Version 2] doi: 10.12688/f1000research.6209.2 (PMC4602330; doi:10.12688/f1000research.6209.2)
Supplement: Publications on Tourette syndrome: 1950–2014 — This file contains the PubMed data used to generate Figure 1 in the associated article. [file f1000research-4-7260-s0000.tgz]

Archive with 1 entries (1 files):
- 32a24453-4a74-4169-ae7d-5a0969d39a55_TS_publications_20150629.csv.csv
