# Supplementary material for: Tourette Syndrome research highlights 2014
Source: F1000Res. 2015 Jul 14;4:69. Originally published 2015 Mar 16. [Version 2] doi: 10.12688/f1000research.6209.2 (PMC4602330; doi:10.12688/f1000research.6209.2)
Supplement: Publications on Tourette syndrome: 1950–2014 — This file contains the PubMed data used to generate Figure 1 in the associated article. [file f1000research-4-7260-s0000.tgz › 32a24453-4a74-4169-ae7d-5a0969d39a55_TS_publications_20150629.csv.csv]

Year	PubsFinal
1950	0
1951	1
1952	0
1953	0
1954	0
1955	0
1956	0
1957	1
1958	0
1959	0
1960	0
1961	4
1962	3
1963	1
1964	5
1965	13
1966	26
1967	33
1968	29
1969	27
1970	30
1971	29
1972	45
1973	40
1974	40
1975	27
1976	36
1977	38
1978	43
1979	56
1980	50
1981	56
1982	101
1983	71
1984	84
1985	75
1986	96
1987	85
1988	104
1989	76
1990	91
1991	87
1992	142
1993	104
1994	114
1995	120
1996	112
1997	144
1998	102
1999	111
2000	102
2001	167
2002	117
2003	141
2004	151
2005	140
2006	179
2007	151
2008	172
2009	187
2010	195
2011	188
2012	180
2013	242
2014	208
2015	133
