# Supplementary material for: Tourette Syndrome research highlights 2014
Source: F1000Res. 2015 Jul 14;4:69. Originally published 2015 Mar 16. [Version 2] doi: 10.12688/f1000research.6209.2 (PMC4602330; doi:10.12688/f1000research.6209.2)
Supplement: Supplementary file 2 [file f1000research-4-7260-s0001.tgz]

Archive with 1 entries (1 files):
- 50ac3404-4485-420f-9f73-d3e6bdf67ef2.ipynb
